# Supplementary material for: Serotonergic and Cholinergic Imbalance in the Offspring of Rats Exposed to Bisphenol A and Bisphenol S During Pregnancy and Lactation: Short- and Long-Term Effects
Source: Int J Mol Sci. 2025 Sep 24;26(19):9329. doi: 10.3390/ijms26199329 (PMC12525116; doi:10.3390/ijms26199329)
Supplement: Supplementary file 1 [file ijms-26-09329-s001.zip]

Archive with 4 entries (4 files):
- ijms-3785999  SM - Raw data - IJMS.xlsx
- __MACOSX/._ijms-3785999  SM - Raw data - IJMS.xlsx
- ijms-3785999 - SM Figures Proof- IJMS.pdf
- __MACOSX/._ijms-3785999 - SM Figures Proof- IJMS.pdf
