# Supplementary material for: Serotonergic and Cholinergic Imbalance in the Offspring of Rats Exposed to Bisphenol A and Bisphenol S During Pregnancy and Lactation: Short- and Long-Term Effects
Source: Int J Mol Sci. 2025 Sep 24;26(19):9329. doi: 10.3390/ijms26199329 (PMC12525116; doi:10.3390/ijms26199329)
Supplement: Supplementary file 1 [file ijms-26-09329-s001.zip › ijms-3785999 SM - Raw data - IJMS.xlsx]

## Sheet: FCx - nAChR - PN21
Treatment	Sex	Age	Region	Bound
BPA10	F	PN21	FCx	16.9377
BPA10	F	PN21	FCx	21.4632
BPA10	F	PN21	FCx	22.4766
BPA10	F	PN21	FCx	24.2295
BPA10	F	PN21	FCx	27.1139
BPA10	F	PN21	FCx	28.2506
BPA10	F	PN21	FCx	29.4893
BPA10	F	PN21	FCx	30.897
BPA10	M	PN21	FCx	18.1549
BPA10	M	PN21	FCx	21.9321
BPA10	M	PN21	FCx	22.3831
BPA10	M	PN21	FCx	23.9896
BPA10	M	PN21	FCx	24.1402
BPA10	M	PN21	FCx	25.9485
BPA10	M	PN21	FCx	30.5797
BPA10	M	PN21	FCx	31.8492
BPA50	F	PN21	FCx	19.3895
BPA50	F	PN21	FCx	23.2965
BPA50	F	PN21	FCx	26.2712
BPA50	F	PN21	FCx	27.3856
BPA50	F	PN21	FCx	27.9618
BPA50	F	PN21	FCx	29.6318
BPA50	F	PN21	FCx	30.343
BPA50	F	PN21	FCx	32.978
BPA50	M	PN21	FCx	17.3208
BPA50	M	PN21	FCx	18.2371
BPA50	M	PN21	FCx	19.1429
BPA50	M	PN21	FCx	20.8762
BPA50	M	PN21	FCx	23.2479
BPA50	M	PN21	FCx	24.1361
BPA50	M	PN21	FCx	24.264
BPA50	M	PN21	FCx	26.435
BPS10	F	PN21	FCx	16.5484
BPS10	F	PN21	FCx	17.8983
BPS10	F	PN21	FCx	23.2642
BPS10	F	PN21	FCx	23.5329
BPS10	F	PN21	FCx	24.8223
BPS10	F	PN21	FCx	27.2485
BPS10	F	PN21	FCx	27.9036
BPS10	F	PN21	FCx	28.1541
BPS10	M	PN21	FCx	16.7826
BPS10	M	PN21	FCx	18.7488
BPS10	M	PN21	FCx	19.1857
BPS10	M	PN21	FCx	19.6681
BPS10	M	PN21	FCx	20.8214
BPS10	M	PN21	FCx	23.4605
BPS10	M	PN21	FCx	27.091
BPS10	M	PN21	FCx	28.5242
BPS50	F	PN21	FCx	19.394
BPS50	F	PN21	FCx	19.8646
BPS50	F	PN21	FCx	20.3181
BPS50	F	PN21	FCx	22.5639
BPS50	F	PN21	FCx	24.7976
BPS50	F	PN21	FCx	25.5686
BPS50	F	PN21	FCx	28.0872
BPS50	F	PN21	FCx	29.4718
BPS50	M	PN21	FCx	17.3057
BPS50	M	PN21	FCx	19.494
BPS50	M	PN21	FCx	19.6038
BPS50	M	PN21	FCx	21.8706
BPS50	M	PN21	FCx	22.8831
BPS50	M	PN21	FCx	23.5799
BPS50	M	PN21	FCx	23.8317
BPS50	M	PN21	FCx	27.4039
CT	F	PN21	FCx	19.3959
CT	F	PN21	FCx	20.9843
CT	F	PN21	FCx	21.4131
CT	F	PN21	FCx	21.7746
CT	F	PN21	FCx	22.7584
CT	F	PN21	FCx	23.0544
CT	F	PN21	FCx	24.7074
CT	F	PN21	FCx	27.3272
CT	M	PN21	FCx	20.9294
CT	M	PN21	FCx	22.0001
CT	M	PN21	FCx	22.5689
CT	M	PN21	FCx	24.7866
CT	M	PN21	FCx	25.2654
CT	M	PN21	FCx	29.3544
CT	M	PN21	FCx	30.3974
CT	M	PN21	FCx	30.8154

## Sheet: FCx - CHT - PN21
Treatment	Sex	Age	Region	Bound
BPA10	F	PN21	FCx	62.6038
BPA10	F	PN21	FCx	65.4765
BPA10	F	PN21	FCx	70.7765
BPA10	F	PN21	FCx	71.7612
BPA10	F	PN21	FCx	76.9551
BPA10	F	PN21	FCx	77.8884
BPA10	F	PN21	FCx	84.5757
BPA10	F	PN21	FCx	84.8292
BPA10	M	PN21	FCx	58.6677
BPA10	M	PN21	FCx	64.182
BPA10	M	PN21	FCx	73.391
BPA10	M	PN21	FCx	74.1696
BPA10	M	PN21	FCx	76.2948
BPA10	M	PN21	FCx	76.6239
BPA10	M	PN21	FCx	105.893
BPA10	M	PN21	FCx	111.302
BPA50	F	PN21	FCx	32.709
BPA50	F	PN21	FCx	48.2962
BPA50	F	PN21	FCx	54.9317
BPA50	F	PN21	FCx	64.6216
BPA50	F	PN21	FCx	65.5715
BPA50	F	PN21	FCx	71.9634
BPA50	F	PN21	FCx	75.1303
BPA50	F	PN21	FCx	90.8625
BPA50	M	PN21	FCx	63.1564
BPA50	M	PN21	FCx	75.1951
BPA50	M	PN21	FCx	77.8892
BPA50	M	PN21	FCx	85.9341
BPA50	M	PN21	FCx	86.4583
BPA50	M	PN21	FCx	88.2559
BPA50	M	PN21	FCx	96.4466
BPA50	M	PN21	FCx	154.145
BPS10	F	PN21	FCx	48.5345
BPS10	F	PN21	FCx	58.0736
BPS10	F	PN21	FCx	66.2635
BPS10	F	PN21	FCx	66.7232
BPS10	F	PN21	FCx	71.7694
BPS10	F	PN21	FCx	72.1716
BPS10	F	PN21	FCx	78.6166
BPS10	F	PN21	FCx	80.6739
BPS10	M	PN21	FCx	62.2916
BPS10	M	PN21	FCx	78.6027
BPS10	M	PN21	FCx	80.1292
BPS10	M	PN21	FCx	80.2272
BPS10	M	PN21	FCx	85.3434
BPS10	M	PN21	FCx	101.817
BPS10	M	PN21	FCx	108.559
BPS10	M	PN21	FCx	109.316
BPS50	F	PN21	FCx	73.7439
BPS50	F	PN21	FCx	75.8118
BPS50	F	PN21	FCx	76.4157
BPS50	F	PN21	FCx	78.9205
BPS50	F	PN21	FCx	81.1126
BPS50	F	PN21	FCx	82.4567
BPS50	F	PN21	FCx	86.6195
BPS50	F	PN21	FCx	87.6368
BPS50	M	PN21	FCx	42.9392
BPS50	M	PN21	FCx	71.0961
BPS50	M	PN21	FCx	72.7447
BPS50	M	PN21	FCx	76.9294
BPS50	M	PN21	FCx	84.3262
BPS50	M	PN21	FCx	88.3009
BPS50	M	PN21	FCx	96.9164
BPS50	M	PN21	FCx	99.3448
CT	F	PN21	FCx	37.9306
CT	F	PN21	FCx	48.0814
CT	F	PN21	FCx	49.8427
CT	F	PN21	FCx	53.037
CT	F	PN21	FCx	54.2625
CT	F	PN21	FCx	70.0088
CT	F	PN21	FCx	71.7175
CT	F	PN21	FCx	74.726
CT	M	PN21	FCx	69.3463
CT	M	PN21	FCx	74.0151
CT	M	PN21	FCx	76.7234
CT	M	PN21	FCx	83.0238
CT	M	PN21	FCx	86.1039
CT	M	PN21	FCx	88.3949
CT	M	PN21	FCx	97.8824
CT	M	PN21	FCx	102.577

## Sheet: FCx - 5HT1A - PN21
Treatment	Sex	Age	Region	Bound
BPA10	F	PN21	FCx	51.9159
BPA10	F	PN21	FCx	54.5272
BPA10	F	PN21	FCx	55.0579
BPA10	F	PN21	FCx	57.5838
BPA10	F	PN21	FCx	66.0233
BPA10	F	PN21	FCx	76.7433
BPA10	F	PN21	FCx	77.0811
BPA10	F	PN21	FCx	82.8031
BPA10	M	PN21	FCx	54.3797
BPA10	M	PN21	FCx	56.8528
BPA10	M	PN21	FCx	60.2969
BPA10	M	PN21	FCx	71.6633
BPA10	M	PN21	FCx	74.934
BPA10	M	PN21	FCx	78.8424
BPA10	M	PN21	FCx	85.3058
BPA10	M	PN21	FCx	95.3089
BPA50	F	PN21	FCx	66.5528
BPA50	F	PN21	FCx	66.7179
BPA50	F	PN21	FCx	75.6987
BPA50	F	PN21	FCx	87.1549
BPA50	F	PN21	FCx	88.656
BPA50	F	PN21	FCx	90.9748
BPA50	F	PN21	FCx	99.8193
BPA50	F	PN21	FCx	114.745
BPA50	M	PN21	FCx	57.6876
BPA50	M	PN21	FCx	67.5097
BPA50	M	PN21	FCx	69.5027
BPA50	M	PN21	FCx	73.7119
BPA50	M	PN21	FCx	78.8961
BPA50	M	PN21	FCx	79.9812
BPA50	M	PN21	FCx	88.9638
BPA50	M	PN21	FCx	90.0424
BPS10	F	PN21	FCx	66.0418
BPS10	F	PN21	FCx	70.28
BPS10	F	PN21	FCx	75.6043
BPS10	F	PN21	FCx	80.7046
BPS10	F	PN21	FCx	85.3895
BPS10	F	PN21	FCx	89.9458
BPS10	F	PN21	FCx	90.3354
BPS10	F	PN21	FCx	134.927
BPS10	M	PN21	FCx	59.8346
BPS10	M	PN21	FCx	79.2444
BPS10	M	PN21	FCx	85.9271
BPS10	M	PN21	FCx	89.0038
BPS10	M	PN21	FCx	92.8494
BPS10	M	PN21	FCx	94.893
BPS10	M	PN21	FCx	102.829
BPS10	M	PN21	FCx	116.268
BPS50	F	PN21	FCx	73.3577
BPS50	F	PN21	FCx	73.3655
BPS50	F	PN21	FCx	75.1815
BPS50	F	PN21	FCx	87.6352
BPS50	F	PN21	FCx	92.8083
BPS50	F	PN21	FCx	103.446
BPS50	F	PN21	FCx	106.104
BPS50	F	PN21	FCx	121.302
BPS50	M	PN21	FCx	54.631
BPS50	M	PN21	FCx	74.2397
BPS50	M	PN21	FCx	82.161
BPS50	M	PN21	FCx	83.2583
BPS50	M	PN21	FCx	86.0931
BPS50	M	PN21	FCx	89.8304
BPS50	M	PN21	FCx	97.3555
BPS50	M	PN21	FCx	108.05
CT	F	PN21	FCx	61.4011
CT	F	PN21	FCx	63.5714
CT	F	PN21	FCx	72.681
CT	F	PN21	FCx	79.627
CT	F	PN21	FCx	90.3557
CT	F	PN21	FCx	91.5835
CT	F	PN21	FCx	102.028
CT	F	PN21	FCx	112.353
CT	M	PN21	FCx	73.0457
CT	M	PN21	FCx	79.2747
CT	M	PN21	FCx	82.7447
CT	M	PN21	FCx	85.6176
CT	M	PN21	FCx	86.9063
CT	M	PN21	FCx	93.9986
CT	M	PN21	FCx	97.0909
CT	M	PN21	FCx	103.618

## Sheet: FCx - 5HT2 - PN21
Treatment	Sex	Age	Region	Bound
BPA10	F	PN21	FCx	26.9492
BPA10	F	PN21	FCx	32.6684
BPA10	F	PN21	FCx	33.4763
BPA10	F	PN21	FCx	37.2223
BPA10	F	PN21	FCx	37.8425
BPA10	F	PN21	FCx	38.5628
BPA10	F	PN21	FCx	38.6827
BPA10	F	PN21	FCx	40.3581
BPA10	M	PN21	FCx	29.8573
BPA10	M	PN21	FCx	32.9671
BPA10	M	PN21	FCx	36.0699
BPA10	M	PN21	FCx	37.8757
BPA10	M	PN21	FCx	39.1319
BPA10	M	PN21	FCx	40.4553
BPA10	M	PN21	FCx	42.8287
BPA10	M	PN21	FCx	46.5958
BPA50	F	PN21	FCx	26.9215
BPA50	F	PN21	FCx	32.3324
BPA50	F	PN21	FCx	40.8212
BPA50	F	PN21	FCx	43.9224
BPA50	F	PN21	FCx	46.3533
BPA50	F	PN21	FCx	47.7149
BPA50	F	PN21	FCx	49.1686
BPA50	F	PN21	FCx	54.9109
BPA50	M	PN21	FCx	34.816
BPA50	M	PN21	FCx	37.0687
BPA50	M	PN21	FCx	39.1072
BPA50	M	PN21	FCx	40.4374
BPA50	M	PN21	FCx	40.8228
BPA50	M	PN21	FCx	43.4675
BPA50	M	PN21	FCx	43.7782
BPA50	M	PN21	FCx	49.5298
BPS10	F	PN21	FCx	29.3206
BPS10	F	PN21	FCx	34.2908
BPS10	F	PN21	FCx	34.7656
BPS10	F	PN21	FCx	36.687
BPS10	F	PN21	FCx	40.8222
BPS10	F	PN21	FCx	40.8488
BPS10	F	PN21	FCx	47.0194
BPS10	F	PN21	FCx	48.3026
BPS10	M	PN21	FCx	33.9697
BPS10	M	PN21	FCx	38.9161
BPS10	M	PN21	FCx	39.8397
BPS10	M	PN21	FCx	40.359
BPS10	M	PN21	FCx	44.3973
BPS10	M	PN21	FCx	46.2749
BPS10	M	PN21	FCx	48.9529
BPS10	M	PN21	FCx	54.7845
BPS50	F	PN21	FCx	37.4146
BPS50	F	PN21	FCx	38.1377
BPS50	F	PN21	FCx	40.4872
BPS50	F	PN21	FCx	44.9066
BPS50	F	PN21	FCx	45.0309
BPS50	F	PN21	FCx	46.1532
BPS50	F	PN21	FCx	47.0729
BPS50	F	PN21	FCx	53.9347
BPS50	M	PN21	FCx	23.6939
BPS50	M	PN21	FCx	34.1462
BPS50	M	PN21	FCx	36.8897
BPS50	M	PN21	FCx	40.9714
BPS50	M	PN21	FCx	42.6198
BPS50	M	PN21	FCx	44.6054
BPS50	M	PN21	FCx	51.5508
BPS50	M	PN21	FCx	56.2866
CT	F	PN21	FCx	31.8446
CT	F	PN21	FCx	32.9501
CT	F	PN21	FCx	33.1569
CT	F	PN21	FCx	34.1882
CT	F	PN21	FCx	35.53
CT	F	PN21	FCx	38.2395
CT	F	PN21	FCx	39.0371
CT	F	PN21	FCx	42.7611
CT	M	PN21	FCx	33.6822
CT	M	PN21	FCx	35.7238
CT	M	PN21	FCx	37.7218
CT	M	PN21	FCx	38.5149
CT	M	PN21	FCx	39.6937
CT	M	PN21	FCx	41.9507
CT	M	PN21	FCx	44.9301
CT	M	PN21	FCx	48.6255

## Sheet: FCx - 5HTT - PN21
Treatment	Sex	Age	Region	Bound
BPA10	F	PN21	FCx	198.26
BPA10	F	PN21	FCx	214.94
BPA10	F	PN21	FCx	230.526
BPA10	F	PN21	FCx	245.94
BPA10	F	PN21	FCx	246.137
BPA10	F	PN21	FCx	250.946
BPA10	F	PN21	FCx	256.456
BPA10	F	PN21	FCx	267.493
BPA10	M	PN21	FCx	187.948
BPA10	M	PN21	FCx	207.928
BPA10	M	PN21	FCx	217.408
BPA10	M	PN21	FCx	220.555
BPA10	M	PN21	FCx	238.891
BPA10	M	PN21	FCx	257.172
BPA10	M	PN21	FCx	259.894
BPA10	M	PN21	FCx	303.241
BPA50	F	PN21	FCx	176.271
BPA50	F	PN21	FCx	242.465
BPA50	F	PN21	FCx	243.705
BPA50	F	PN21	FCx	248.007
BPA50	F	PN21	FCx	286.747
BPA50	F	PN21	FCx	291.832
BPA50	F	PN21	FCx	292.983
BPA50	F	PN21	FCx	322.432
BPA50	M	PN21	FCx	220.77
BPA50	M	PN21	FCx	236.596
BPA50	M	PN21	FCx	250.446
BPA50	M	PN21	FCx	262.947
BPA50	M	PN21	FCx	269.849
BPA50	M	PN21	FCx	281.171
BPA50	M	PN21	FCx	292.011
BPA50	M	PN21	FCx	324.123
BPS10	F	PN21	FCx	188.411
BPS10	F	PN21	FCx	206.893
BPS10	F	PN21	FCx	225.422
BPS10	F	PN21	FCx	231.217
BPS10	F	PN21	FCx	260.266
BPS10	F	PN21	FCx	269.102
BPS10	F	PN21	FCx	281.314
BPS10	F	PN21	FCx	293.587
BPS10	M	PN21	FCx	216.553
BPS10	M	PN21	FCx	224.4
BPS10	M	PN21	FCx	228.024
BPS10	M	PN21	FCx	233.265
BPS10	M	PN21	FCx	243.475
BPS10	M	PN21	FCx	250.367
BPS10	M	PN21	FCx	277.089
BPS10	M	PN21	FCx	291.967
BPS50	F	PN21	FCx	222.895
BPS50	F	PN21	FCx	228.387
BPS50	F	PN21	FCx	256.252
BPS50	F	PN21	FCx	257.337
BPS50	F	PN21	FCx	263.478
BPS50	F	PN21	FCx	281.758
BPS50	F	PN21	FCx	309.595
BPS50	F	PN21	FCx	321.422
BPS50	M	PN21	FCx	219.221
BPS50	M	PN21	FCx	224.412
BPS50	M	PN21	FCx	242.269
BPS50	M	PN21	FCx	242.768
BPS50	M	PN21	FCx	246.191
BPS50	M	PN21	FCx	249.169
BPS50	M	PN21	FCx	259.053
BPS50	M	PN21	FCx	272.749
CT	F	PN21	FCx	216.75
CT	F	PN21	FCx	225.561
CT	F	PN21	FCx	227.485
CT	F	PN21	FCx	231.124
CT	F	PN21	FCx	237.95
CT	F	PN21	FCx	246.074
CT	F	PN21	FCx	258.95
CT	F	PN21	FCx	282.149
CT	M	PN21	FCx	194.723
CT	M	PN21	FCx	225.387
CT	M	PN21	FCx	231.57
CT	M	PN21	FCx	231.809
CT	M	PN21	FCx	235.106
CT	M	PN21	FCx	259.967
CT	M	PN21	FCx	260.353
CT	M	PN21	FCx	292.736

## Sheet: FCx - nAChR - PN180
Treatment	Sex	Age	Region	Bound
BPA10	F	PN180	FCx	10.47
BPA10	F	PN180	FCx	12.133
BPA10	F	PN180	FCx	15.9243
BPA10	F	PN180	FCx	19.0732
BPA10	F	PN180	FCx	20.2719
BPA10	F	PN180	FCx	20.3102
BPA10	F	PN180	FCx	20.5106
BPA10	F	PN180	FCx	23.0457
BPA10	M	PN180	FCx	7.80173
BPA10	M	PN180	FCx	11.2488
BPA10	M	PN180	FCx	11.7964
BPA10	M	PN180	FCx	13.125
BPA10	M	PN180	FCx	13.4847
BPA10	M	PN180	FCx	14.5986
BPA10	M	PN180	FCx	17.2409
BPA10	M	PN180	FCx	17.8805
BPA50	F	PN180	FCx	8.94021
BPA50	F	PN180	FCx	12.9554
BPA50	F	PN180	FCx	13.1027
BPA50	F	PN180	FCx	13.5119
BPA50	F	PN180	FCx	14.3286
BPA50	F	PN180	FCx	16.0969
BPA50	F	PN180	FCx	17.1647
BPA50	F	PN180	FCx	18.6276
BPA50	F	PN180	FCx	21.5131
BPA50	M	PN180	FCx	4.26754
BPA50	M	PN180	FCx	7.72402
BPA50	M	PN180	FCx	9.33182
BPA50	M	PN180	FCx	12.471
BPA50	M	PN180	FCx	13.7056
BPA50	M	PN180	FCx	13.9175
BPA50	M	PN180	FCx	14.566
BPA50	M	PN180	FCx	16.6534
BPA50	M	PN180	FCx	16.8784
BPS10	F	PN180	FCx	10.0806
BPS10	F	PN180	FCx	12.9509
BPS10	F	PN180	FCx	13.0366
BPS10	F	PN180	FCx	14.244
BPS10	F	PN180	FCx	19.1293
BPS10	F	PN180	FCx	19.9008
BPS10	F	PN180	FCx	25.0128
BPS10	F	PN180	FCx	25.4335
BPS10	F	PN180	FCx	27.8624
BPS10	M	PN180	FCx	5.79656
BPS10	M	PN180	FCx	9.2385
BPS10	M	PN180	FCx	12.4489
BPS10	M	PN180	FCx	13.1824
BPS10	M	PN180	FCx	14.4222
BPS10	M	PN180	FCx	16.581
BPS10	M	PN180	FCx	17.3246
BPS10	M	PN180	FCx	18.8724
BPS50	F	PN180	FCx	11.6457
BPS50	F	PN180	FCx	14.3759
BPS50	F	PN180	FCx	15.6073
BPS50	F	PN180	FCx	15.6935
BPS50	F	PN180	FCx	17.1263
BPS50	F	PN180	FCx	17.2246
BPS50	F	PN180	FCx	17.5468
BPS50	F	PN180	FCx	18.0266
BPS50	F	PN180	FCx	18.5083
BPS50	M	PN180	FCx	6.00025
BPS50	M	PN180	FCx	11.5278
BPS50	M	PN180	FCx	16.4166
BPS50	M	PN180	FCx	18.5622
BPS50	M	PN180	FCx	19.1328
BPS50	M	PN180	FCx	19.7606
BPS50	M	PN180	FCx	19.7984
BPS50	M	PN180	FCx	21.9092
BPS50	M	PN180	FCx	24.774
CT	F	PN180	FCx	6.25893
CT	F	PN180	FCx	8.23185
CT	F	PN180	FCx	8.56537
CT	F	PN180	FCx	10.1104
CT	F	PN180	FCx	13.1633
CT	F	PN180	FCx	14.9863
CT	F	PN180	FCx	15.3787
CT	F	PN180	FCx	21.745
CT	M	PN180	FCx	7.09745
CT	M	PN180	FCx	7.19837
CT	M	PN180	FCx	8.11545
CT	M	PN180	FCx	8.44779
CT	M	PN180	FCx	9.44232
CT	M	PN180	FCx	12.4761
CT	M	PN180	FCx	14.0534
CT	M	PN180	FCx	14.1087

## Sheet: FCx - CHT - PN180
Treatment	Sex	Age	Region	Bound
BPA10	F	PN180	FCx	56.9238
BPA10	F	PN180	FCx	61.7458
BPA10	F	PN180	FCx	64.2884
BPA10	F	PN180	FCx	76.369
BPA10	F	PN180	FCx	77.1397
BPA10	F	PN180	FCx	82.8606
BPA10	F	PN180	FCx	83.035
BPA10	F	PN180	FCx	87.9124
BPA10	M	PN180	FCx	38.9595
BPA10	M	PN180	FCx	63.6244
BPA10	M	PN180	FCx	64.9673
BPA10	M	PN180	FCx	69.3977
BPA10	M	PN180	FCx	72.9823
BPA10	M	PN180	FCx	74.1822
BPA10	M	PN180	FCx	76.4884
BPA10	M	PN180	FCx	78.5091
BPA50	F	PN180	FCx	44.7837
BPA50	F	PN180	FCx	53.2462
BPA50	F	PN180	FCx	60.638
BPA50	F	PN180	FCx	64.5404
BPA50	F	PN180	FCx	68.3501
BPA50	F	PN180	FCx	75.1681
BPA50	F	PN180	FCx	76.5972
BPA50	F	PN180	FCx	97.2109
BPA50	F	PN180	FCx	103.74
BPA50	M	PN180	FCx	28.1243
BPA50	M	PN180	FCx	46.349
BPA50	M	PN180	FCx	50.5749
BPA50	M	PN180	FCx	63.0163
BPA50	M	PN180	FCx	73.2446
BPA50	M	PN180	FCx	73.8381
BPA50	M	PN180	FCx	73.9503
BPA50	M	PN180	FCx	78.4985
BPA50	M	PN180	FCx	78.748
BPS10	F	PN180	FCx	33.0269
BPS10	F	PN180	FCx	36.8734
BPS10	F	PN180	FCx	37.0468
BPS10	F	PN180	FCx	55.2143
BPS10	F	PN180	FCx	61.4916
BPS10	F	PN180	FCx	63.0453
BPS10	F	PN180	FCx	68.5544
BPS10	F	PN180	FCx	69.8594
BPS10	F	PN180	FCx	77.7563
BPS10	M	PN180	FCx	51.9766
BPS10	M	PN180	FCx	53.9255
BPS10	M	PN180	FCx	58.5036
BPS10	M	PN180	FCx	58.906
BPS10	M	PN180	FCx	70.9092
BPS10	M	PN180	FCx	72.1883
BPS10	M	PN180	FCx	74.4418
BPS10	M	PN180	FCx	114.598
BPS50	F	PN180	FCx	49.447
BPS50	F	PN180	FCx	58.2791
BPS50	F	PN180	FCx	67.4284
BPS50	F	PN180	FCx	72.2785
BPS50	F	PN180	FCx	73.2543
BPS50	F	PN180	FCx	82.2392
BPS50	F	PN180	FCx	82.6878
BPS50	F	PN180	FCx	84.3269
BPS50	F	PN180	FCx	91.6782
BPS50	M	PN180	FCx	48.919
BPS50	M	PN180	FCx	55.3563
BPS50	M	PN180	FCx	62.4228
BPS50	M	PN180	FCx	70.079
BPS50	M	PN180	FCx	72.766
BPS50	M	PN180	FCx	76.883
BPS50	M	PN180	FCx	93.7756
BPS50	M	PN180	FCx	97.2447
BPS50	M	PN180	FCx	119.111
CT	F	PN180	FCx	55.6478
CT	F	PN180	FCx	59.7001
CT	F	PN180	FCx	59.7594
CT	F	PN180	FCx	70.64
CT	F	PN180	FCx	75.0521
CT	F	PN180	FCx	91.8096
CT	F	PN180	FCx	98.7511
CT	F	PN180	FCx	105.388
CT	M	PN180	FCx	62.1106
CT	M	PN180	FCx	67.9935
CT	M	PN180	FCx	68.5758
CT	M	PN180	FCx	68.9389
CT	M	PN180	FCx	70.8053
CT	M	PN180	FCx	77.1422
CT	M	PN180	FCx	93.9206
CT	M	PN180	FCx	94.9881

## Sheet: FCx - 5HT1A - PN180
Treatment	Sex	Age	Region	Bound
BPA10	F	PN180	FCx	107.189
BPA10	F	PN180	FCx	117.823
BPA10	F	PN180	FCx	119.404
BPA10	F	PN180	FCx	122.02
BPA10	F	PN180	FCx	127.745
BPA10	F	PN180	FCx	132.503
BPA10	F	PN180	FCx	172.3
BPA10	F	PN180	FCx	174.577
BPA10	M	PN180	FCx	105.074
BPA10	M	PN180	FCx	106.887
BPA10	M	PN180	FCx	109.343
BPA10	M	PN180	FCx	121.767
BPA10	M	PN180	FCx	124.711
BPA10	M	PN180	FCx	125.863
BPA10	M	PN180	FCx	131.762
BPA10	M	PN180	FCx	142.085
BPA50	F	PN180	FCx	122.534
BPA50	F	PN180	FCx	127.822
BPA50	F	PN180	FCx	133.897
BPA50	F	PN180	FCx	137.247
BPA50	F	PN180	FCx	137.249
BPA50	F	PN180	FCx	142.648
BPA50	F	PN180	FCx	150.949
BPA50	F	PN180	FCx	165.656
BPA50	F	PN180	FCx	172.491
BPA50	M	PN180	FCx	84.1261
BPA50	M	PN180	FCx	103.517
BPA50	M	PN180	FCx	107.12
BPA50	M	PN180	FCx	108.977
BPA50	M	PN180	FCx	110.566
BPA50	M	PN180	FCx	119.932
BPA50	M	PN180	FCx	132.416
BPA50	M	PN180	FCx	138.744
BPA50	M	PN180	FCx	141.063
BPS10	F	PN180	FCx	97.2555
BPS10	F	PN180	FCx	114.757
BPS10	F	PN180	FCx	123.103
BPS10	F	PN180	FCx	124.49
BPS10	F	PN180	FCx	133.509
BPS10	F	PN180	FCx	143.605
BPS10	F	PN180	FCx	143.99
BPS10	F	PN180	FCx	148.698
BPS10	F	PN180	FCx	155.481
BPS10	M	PN180	FCx	83.4802
BPS10	M	PN180	FCx	95.8374
BPS10	M	PN180	FCx	110.185
BPS10	M	PN180	FCx	115.899
BPS10	M	PN180	FCx	118.928
BPS10	M	PN180	FCx	124.638
BPS10	M	PN180	FCx	141.369
BPS10	M	PN180	FCx	142.887
BPS50	F	PN180	FCx	110.642
BPS50	F	PN180	FCx	112.453
BPS50	F	PN180	FCx	116.045
BPS50	F	PN180	FCx	118.55
BPS50	F	PN180	FCx	126.316
BPS50	F	PN180	FCx	132.976
BPS50	F	PN180	FCx	145.399
BPS50	F	PN180	FCx	155.396
BPS50	F	PN180	FCx	160.146
BPS50	M	PN180	FCx	79.2571
BPS50	M	PN180	FCx	108.299
BPS50	M	PN180	FCx	109.373
BPS50	M	PN180	FCx	133.37
BPS50	M	PN180	FCx	133.656
BPS50	M	PN180	FCx	137.661
BPS50	M	PN180	FCx	154.95
BPS50	M	PN180	FCx	164.658
BPS50	M	PN180	FCx	168.222
CT	F	PN180	FCx	67.9779
CT	F	PN180	FCx	80.9434
CT	F	PN180	FCx	88.2817
CT	F	PN180	FCx	88.3226
CT	F	PN180	FCx	93.0364
CT	F	PN180	FCx	118.263
CT	F	PN180	FCx	127.039
CT	F	PN180	FCx	136.937
CT	M	PN180	FCx	99.0459
CT	M	PN180	FCx	105.456
CT	M	PN180	FCx	106.483
CT	M	PN180	FCx	134.061
CT	M	PN180	FCx	135.484
CT	M	PN180	FCx	141.356
CT	M	PN180	FCx	151.174
CT	M	PN180	FCx	154.692

## Sheet: FCx - 5HT2 - PN180
Treatment	Sex	Age	Region	Bound
BPA10	F	PN180	FCx	46.2613
BPA10	F	PN180	FCx	46.809
BPA10	F	PN180	FCx	48.5199
BPA10	F	PN180	FCx	51.5909
BPA10	F	PN180	FCx	54.5368
BPA10	F	PN180	FCx	57.4851
BPA10	F	PN180	FCx	60.3344
BPA10	F	PN180	FCx	64.7256
BPA10	M	PN180	FCx	37.1104
BPA10	M	PN180	FCx	39.3127
BPA10	M	PN180	FCx	40.2537
BPA10	M	PN180	FCx	42.2169
BPA10	M	PN180	FCx	45.7662
BPA10	M	PN180	FCx	46.765
BPA10	M	PN180	FCx	51.4995
BPA10	M	PN180	FCx	57.2783
BPA50	F	PN180	FCx	37.9119
BPA50	F	PN180	FCx	42.0145
BPA50	F	PN180	FCx	44.6932
BPA50	F	PN180	FCx	45.2898
BPA50	F	PN180	FCx	45.9649
BPA50	F	PN180	FCx	47.6623
BPA50	F	PN180	FCx	48.0446
BPA50	F	PN180	FCx	49.2053
BPA50	F	PN180	FCx	53.0274
BPA50	F	PN180	FCx	56.9062
BPA50	M	PN180	FCx	41.1595
BPA50	M	PN180	FCx	44.0166
BPA50	M	PN180	FCx	44.1408
BPA50	M	PN180	FCx	44.631
BPA50	M	PN180	FCx	48.6216
BPA50	M	PN180	FCx	50.1729
BPA50	M	PN180	FCx	54.1018
BPA50	M	PN180	FCx	55.6998
BPA50	M	PN180	FCx	57.5767
BPA50	M	PN180	FCx	57.6959
BPS10	F	PN180	FCx	49.1109
BPS10	F	PN180	FCx	38.958
BPS10	F	PN180	FCx	46.3091
BPS10	F	PN180	FCx	47.2451
BPS10	F	PN180	FCx	51.0311
BPS10	F	PN180	FCx	54.7108
BPS10	F	PN180	FCx	57.7869
BPS10	F	PN180	FCx	64.4332
BPS10	F	PN180	FCx	65.6806
BPS10	M	PN180	FCx	36.8092
BPS10	M	PN180	FCx	42.6663
BPS10	M	PN180	FCx	50.9372
BPS10	M	PN180	FCx	52.5285
BPS10	M	PN180	FCx	54.244
BPS10	M	PN180	FCx	57.0916
BPS10	M	PN180	FCx	60.6321
BPS10	M	PN180	FCx	65.5305
BPS50	F	PN180	FCx	44.7929
BPS50	F	PN180	FCx	50.9778
BPS50	F	PN180	FCx	52.4518
BPS50	F	PN180	FCx	55.2688
BPS50	F	PN180	FCx	57.0401
BPS50	F	PN180	FCx	59.4536
BPS50	F	PN180	FCx	60.2382
BPS50	F	PN180	FCx	63.0543
BPS50	M	PN180	FCx	45.3044
BPS50	M	PN180	FCx	46.0639
BPS50	M	PN180	FCx	46.8458
BPS50	M	PN180	FCx	53.2203
BPS50	M	PN180	FCx	54.3975
BPS50	M	PN180	FCx	57.4184
BPS50	M	PN180	FCx	62.0234
BPS50	M	PN180	FCx	70.2118
CT	F	PN180	FCx	40.4882
CT	F	PN180	FCx	41.367
CT	F	PN180	FCx	42.871
CT	F	PN180	FCx	43.0678
CT	F	PN180	FCx	43.8833
CT	F	PN180	FCx	50.2566
CT	F	PN180	FCx	53.6395
CT	F	PN180	FCx	56.2543
CT	M	PN180	FCx	43.172
CT	M	PN180	FCx	43.3063
CT	M	PN180	FCx	45.141
CT	M	PN180	FCx	48.1275
CT	M	PN180	FCx	48.3711
CT	M	PN180	FCx	50.3422
CT	M	PN180	FCx	52.6419
CT	M	PN180	FCx	55.5569

## Sheet: FCx - 5HTT - PN180
Treatment	Sex	Age	Region	Bound
BPA10	F	PN180	FCx	394.823
BPA10	F	PN180	FCx	399.878
BPA10	F	PN180	FCx	415.091
BPA10	F	PN180	FCx	446.397
BPA10	F	PN180	FCx	474.795
BPA10	F	PN180	FCx	501.839
BPA10	F	PN180	FCx	508.381
BPA10	F	PN180	FCx	559.593
BPA10	M	PN180	FCx	360.597
BPA10	M	PN180	FCx	401.129
BPA10	M	PN180	FCx	401.532
BPA10	M	PN180	FCx	404.969
BPA10	M	PN180	FCx	405.462
BPA10	M	PN180	FCx	428.605
BPA10	M	PN180	FCx	446.944
BPA10	M	PN180	FCx	466.008
BPA50	F	PN180	FCx	365.412
BPA50	F	PN180	FCx	381.514
BPA50	F	PN180	FCx	424.111
BPA50	F	PN180	FCx	433.057
BPA50	F	PN180	FCx	437.401
BPA50	F	PN180	FCx	447.905
BPA50	F	PN180	FCx	463.03
BPA50	F	PN180	FCx	466.97
BPA50	F	PN180	FCx	490.052
BPA50	M	PN180	FCx	397.779
BPA50	M	PN180	FCx	401.618
BPA50	M	PN180	FCx	403.628
BPA50	M	PN180	FCx	416.466
BPA50	M	PN180	FCx	423.057
BPA50	M	PN180	FCx	436.108
BPA50	M	PN180	FCx	444.659
BPA50	M	PN180	FCx	455.987
BPA50	M	PN180	FCx	505.129
BPS10	F	PN180	FCx	326.662
BPS10	F	PN180	FCx	415.387
BPS10	F	PN180	FCx	431.102
BPS10	F	PN180	FCx	444.153
BPS10	F	PN180	FCx	459.113
BPS10	F	PN180	FCx	464.797
BPS10	F	PN180	FCx	497.554
BPS10	F	PN180	FCx	507.259
BPS10	F	PN180	FCx	513.355
BPS10	M	PN180	FCx	371.905
BPS10	M	PN180	FCx	378.184
BPS10	M	PN180	FCx	392.548
BPS10	M	PN180	FCx	408.441
BPS10	M	PN180	FCx	420.831
BPS10	M	PN180	FCx	454.043
BPS10	M	PN180	FCx	471.25
BPS10	M	PN180	FCx	474.157
BPS50	F	PN180	FCx	404.203
BPS50	F	PN180	FCx	425.369
BPS50	F	PN180	FCx	427.002
BPS50	F	PN180	FCx	437.393
BPS50	F	PN180	FCx	439.158
BPS50	F	PN180	FCx	446.743
BPS50	F	PN180	FCx	470.996
BPS50	F	PN180	FCx	502.362
BPS50	F	PN180	FCx	543.056
BPS50	M	PN180	FCx	341.284
BPS50	M	PN180	FCx	347.209
BPS50	M	PN180	FCx	410.99
BPS50	M	PN180	FCx	418.453
BPS50	M	PN180	FCx	425.343
BPS50	M	PN180	FCx	447.701
BPS50	M	PN180	FCx	471.355
BPS50	M	PN180	FCx	538.971
BPS50	M	PN180	FCx	570.256
CT	F	PN180	FCx	362.741
CT	F	PN180	FCx	365.445
CT	F	PN180	FCx	400.201
CT	F	PN180	FCx	423.072
CT	F	PN180	FCx	425.425
CT	F	PN180	FCx	437.285
CT	F	PN180	FCx	461.737
CT	F	PN180	FCx	482.308
CT	M	PN180	FCx	359.47
CT	M	PN180	FCx	395.644
CT	M	PN180	FCx	405.297
CT	M	PN180	FCx	416.57
CT	M	PN180	FCx	432.44
CT	M	PN180	FCx	457.872
CT	M	PN180	FCx	486.543
CT	M	PN180	FCx	490.585

[truncated: 10 more sheets: P+MO - nAChR - PN21, P+MO - ChT - PN21, P+MO - 5HT1A - PN21, P+MO - 5HT2 - PN21, P+MO - 5HTT - PN21, P+MO - nAChR - PN180, P+MO - ChT - PN180, P+MO - 5HT1A - PN80, P+MO - 5HT2 - PN180, P+MO - 5HTT - PN180]
